# Supplementary material for: The Human Paraoxonase 2: An Optimized Procedure for Refolding and Stabilization Facilitates Enzyme Analyses and a Proteomics Approach
Source: Molecules. 2024 May 22;29(11):2434. doi: 10.3390/molecules29112434 (PMC11173892; doi:10.3390/molecules29112434)
Supplement: Supplementary file 1 [file molecules-29-02434-s001.zip]

Archive with 1 entries (1 files):
- molecules-3008342-supplementary.pdf
